# Supplementary material for: The bRPS6-Family Protein RFC3 Prevents Interference by the Splicing Factor CFM3b during Plastid rRNA Biogenesis in Arabidopsis thaliana
Source: Plants (Basel). 2020 Mar 4;9(3):328. doi: 10.3390/plants9030328 (PMC7154815; doi:10.3390/plants9030328)
Supplement: Supplementary file 1 [file plants-09-00328-s001.zip]

Archive with 11 entries (10 files):
- Figure S1 (revision).pdf
- __MACOSX/
- __MACOSX/._Figure S1 (revision).pdf
- Figure S2.pdf
- __MACOSX/._Figure S2.pdf
- Figure S3.pdf
- __MACOSX/._Figure S3.pdf
- Table S1 (revision).xlsx
- __MACOSX/._Table S1 (revision).xlsx
- Figure S4.pdf
- __MACOSX/._Figure S4.pdf
