# Supplementary material for: The bRPS6-Family Protein RFC3 Prevents Interference by the Splicing Factor CFM3b during Plastid rRNA Biogenesis in Arabidopsis thaliana
Source: Plants (Basel). 2020 Mar 4;9(3):328. doi: 10.3390/plants9030328 (PMC7154815; doi:10.3390/plants9030328)
Supplement: Supplementary file 1 [file plants-09-00328-s001.zip › Table S1 (revision).xlsx]

## Sheet: Sheet1
	Table S1. Information of primers used in this study
	primer name	sequence (5'-3') Forward	sequence (5'-3') Reverse	use
	SPRT2 genomic	CACCTCGTGTTTATCTGTTACCTG	GACGGCCAGTGAATTAACAAAGCTCAAAGCTCAGA	for SPRT2 cloning
	SPRT2 genomic	CACCTCGTGTTTATCTGTTACCTG	TGGTTGTACATCAAGTTCCTC	for SPRT2-GFP fusion
	16S rRNA	GAGAGTTCGATCCTGGCTCA	TAATACGACTCACTATAGGGGCACCTTCCAGTACGGCTAC	for probe of Northern analysis
	16S rRNA pre3'	CTTTTCAGGGAGAGCTAATG	TAATACGACTCACTATAGGGCGTCGAGAAACGAAAGAAGG	for probe of Northern analysis
	23S rRNA	AGGAAAGGCTTACGGTGGAT	TAATACGACTCACTATAGGGTGGGCACGATAACTGGTACA	for probe of Northern analysis
	23S rRNA 5'	CGAGGAAAGGCTTACGGTGGATAC	TAATACGACTCACTATAGGGAAGATGTTTCAGTTCGCCAGGTTG	for probe of Northern analysis
	KO39	CAAACTGTGAGTGAGATTCC	TAGACTTCCCTTGACACATC	for mapping of SPRT2
	KO40	CAAAGTGGGCCTTCTACTAC	GCATACTGTGGAGTTCCAAG	for mapping of SPRT2
	KO41	GGCACTTATTCTGTCACCAA	CCACAAGTCGCAAAGATTAG	for mapping of SPRT2
	KO43	GCATAGTCTCTCTCTCAAGT	TCTTCTCTCTACTCTTTAACTA	for mapping of SPRT2
	PLT3	CAGAACTTCTTCCAGCATTTTCC	CCCTGAACGTTGGAGTTGTTG	for RT-qPCR
	PLT7	ACCTCCAACAACAACAGTTGCTT	GAATGCCACATGGGATTGAGT	for RT-qPCR
	WOX5	TTACAACTCTTTCCGGTGAATTCA	GTACTGGTTATTGCCTCTAGCTCTCA	for RT-qPCR
	CLV1	CAACACGGCCAGGACAAAC	GATTACGATCCTTGACGGTGAGA	for RT-qPCR
	ACT2	CATCCAAGCTGTTCTCTCCTTG	CACAAACGAGGGCTGGAACAA	for RT-qPCR
	rpoB	GAACAAGAGGCTTCGAGAAAACTG	TCCTGGATACTCGGGTTCAAA	for RT-qPCR
	prps18	TTACTAAATCCAAGCGATCTTTTCG	AAGTCACTCTATTCACCCGTCTAGATAA	for RT-qPCR
	accD	TGCATTTGCGGGTAAAAGAGT	TCAGCCGCTTGTGAACCTT	for RT-qPCR
	clpP	TGGGTAATATCTGGAATGGCTATTT	CCGACTAGGATAAAGGATGCTATTGA	for RT-qPCR
	psbA	CCTACCTTATTGACCGCAACTTCT	CAGGTTCACGAATACCATCAATATCT	for RT-qPCR
	psbB	CGGGCCTATTCCATCTTAGTGT	GACGGTTTCAATATTGCCCATAC	for RT-qPCR
	ndhA	TGCAGGGATACAACAACGTATTG	CATCGGCTAGAGCTTGAAGAATTC	for RT-qPCR
	ct18S	CGTCCCTGCCCTTTGTACAC	CGAACACTTCACCGGATCATT	for RT-qPCR
	ct25S	GAACCGGAAGCCGGGTTA	CTTAATCGACCAACACCCTTTGT	for RT-qPCR
	pt16S	CGGGTGAGTAACGCGTAAGAA	CGGGCGGATTCCTCCTT	for RT-qPCR
	pt23S	CTAGCTTATGCTCTGACCCGAGTAG	CGGTCACCCAGGAGTATTTAGC	for RT-qPCR
	pt23S-4.5S	GAGCGGATAACTGCTGAAAG	CTCAAAACTTCTGTCACTCC	for RT-qPCR
	mt18S	TGGGACGAAGTAAGTGGGTTTAG	GCACGCACCTTTTTGTTTGTT	for RT-qPCR
	mi26S	TCCCTAATATGAACCTTGAGTCATCA	GCCTTTTGAAGCGCCAGTAG	for RT-qPCR
	SPRT2/CFM3b	GGCTATGCCGTAATCGTGTATAGAG	AGAGCCTCGCGTTTTTGAAG	for RT-qPCR
	CFM3a	GCCGGGAGATAATCCATTACC	CCCTGAAAGGCGGTTCATAA	for RT-qPCR
	RFC3	AATCGACGGTAGAGATTCGTTCA	CCTCTGCGGCCGAGACTAG	for RT-qPCR
	SPRT2 cDNA no TP	AAAAAGCAGGCTGCATTGTAGAGAAGTTAAAAAAGTATGG	AGAAAGCTGGGTTTATGGTTGTACATCAAGTTC	for yeast two-hybrid analysis
	RFC3 cDNA no TP	CACCGTCGCGGCGGCGAAGAAG	AGAAAGCTGGGTCCTAACCTCCTACGTTAAC	for yeast two-hybrid analysis
	SPRT2 cDNA no stop	CACCATGGCGATTAATTCAAGTCA	TGGTTGTACATCAAGTTCCTC	for transient expression in tobacco
	RFC3 cDNA no stop	CACCATGGAGTCACTCCTGCACG	ACCTCCTACGTTAACTGTTCTC	for transient expression in tobacco
	ndhB	TCATCAATGGACTCCTGACG	CCAGAAGAAGATGCCATTCA	for RT-PCR
	petB	CCACAAAGACGAGCTTTCGC	GCAGGATCATCATTAGGACC	for RT-PCR
	rpl16	CAAGAAGCGATGGGAACGAC	CGCCGGCGAATATTTACTCT	for RT-PCR
	rps16	CGATGTGGTAGAAAGCAACG	GTTCTTGTTGGTTGAGCTCC	for RT-PCR
	petD	GGTTAATTCTTGCTCGAGCC	CCCGCTGGTACTGAAACCAT	for RT-PCR
	trnG	CATCCATCATAAAGGAGCCG	AGCGGGAATCGAACCCGCAT	for RT-PCR
	rfc3 genotyping	TTCAGCTAGACCTGACGAAG	TCTAAGGTAAGCTTCCGACC	Genotyping of rfc3-3 and rfc3-4
	Salk	TAGCATCTGAATTTCATAACCAATCTCGATACAC		Genotyping of rfc3-3
	Sail	CATCCATCATAAAGGAGCCG	AGCGGGAATCGAACCCGCAT	Genotyping of rfc3-4
	T3 promoter is indicated in red characers.
